# Supplementary material for: CD98hc (SLC3A2) sustains amino acid and nucleotide availability for cell cycle progression
Source: Sci Rep. 2019 Oct 1;9:14065. doi: 10.1038/s41598-019-50547-9 (PMC6773781; doi:10.1038/s41598-019-50547-9)
Supplement: Supplementary file 2 — Supplementary dataset [file 41598_2019_50547_MOESM2_ESM.xlsx]

## Sheet: Figure 1c
Figure 1c	Units:	Arbitrary units
	independent experiments
Replicates	1	2	3
WT_1	44.72	43.25	54.89
WT_2	44.18	48.04	41.02
WT_3	32.05	43.01	38.9
WT_4	45.36	43.98	51.63
KO_1	80.14	73.51	93.95
KO_2	88.8	68.36	93.51
KO_3	81.12	68.9	92.89
KO_4	88.49	50.33	92.94
control_1	18.21	17.5	22.9
control_2	17.8	17.3	27.79
low 6AA_1	25.9	21.3	26.7
low 6AA_2	22.7	20.34	21.62

## Sheet: Figure 1d
Figure 1d	Units:	Arbitrary units
	independent experiments
Replicates	1	2	3	4
control_1	0.642366	0.520024	1.69994	1.30221
control_2	1.29752	1.42935	NA	NA
low 6AA_1	1.25446	0.418208	0.357594	0.784493
low 6AA_2	0.94902	1.93704	NA	NA

## Sheet: Figure 1e
Figure 1e	Units:	Arbitrary units
	independent experiments
Replicates	1	2	3	4
WT_1	0.8685	1.64874	1.60962	1.27522
WT_2	1.27066	0.765563	1.22472	NA
KO_1	0.465798	0.459444	0.683575	0.862803
KO_2	0.48699	0.341584	0.526626	NA
WT+Dipeptides_1	1.17891	1.43118	0.949073	0.750064
WT+Dipeptides_2	1.85513	1.50767	2.14167	NA
KO+Dipeptides_1	1.27513	0.957841	1.18983	1.31037
KO+Dipeptides_2	NA	0.747292	0.404063	NA

## Sheet: Figure 1f
Figure 1f	Units:	Arbitrary units
	independent experiments
Replicates	1	2	3
control_1	1.71419	1.02752	1.03053
control_2	NA	1.05134	1.90209
low 6AA_1	0.50901	1.12041	0.733602
low 6AA_2	NA	0.855061	0.566718

## Sheet: Figure 1g
Figure 1g	Units:	Arbitrary units
	independent experiments
Replicates	1	2	3
WT_1	1.54781	0.587356	0.269049
WT_2	1.47269	0.406701	0.276684
KO_1	1.23418	2.33812	1.68796
KO_2	1.8715	0.621556	2.04657
WT+Dipeptides_1	0.722081	0.399034	0.315932
WT+Dipeptides_2	0.708308	0.190494	0.340712
KO+Dipeptides_1	1.39955	2.55899	1.74761
KO+Dipeptides_2	0.76833	2.38874	1.36443

## Sheet: Figure 1h
Figure 1h	Units:	Arbitrary units
	independent experiments
Replicates	1	2	3
control_1	1.32468	0.663534	0.852764
control_2	NA	1.16334	1.17186
low 6AA_1	0.729562	1.16298	1.25443
low 6AA_2	NA	1.01826	0.735291

## Sheet: Figure 3b
Figure 3b	Units:	Arbitrary units
Upper left panel	independent experiments
Replicates	1	2	3	4	5
WT_1	0.243994	0.040555	0.0582836	0.228998	0.549199
WT_2	NA	NA	0.0625588	0.161519	0.189763
KO_1	0.780398	0.156464	0.458649	0.423185	1.97713
KO_2	NA	NA	0.638043	0.504959	1.70663
Lower left panel	independent experiments
Replicates	1	2	3	4	5
WT_1	0.509254	0.749766	0.371304	0.314239	0.589626
WT_2	NA	NA	0.421943	0.444957	0.78694
KO_1	2.01306	1.66494	1.96652	1.85414	1.30079
KO_2	NA	NA	2.82277	2.35727	1.15255
Upper right panel	independent experiments
Replicates	1	2	3	4	5
WT_1	0.428211	0.272401	0.151293	0.0932505	0.584289
WT_2	NA	NA	0.169358	0.0986763	0.711261
KO_1	1.2021	0.7752	0.191806	0.182547	1.18125
KO_2	NA	NA	0.294424	0.29449	1.33285
Lower right panel	independent experiments
Replicates	1	2	3	4	5
WT_1	0.647752	1.03434	0.584652	0.622553	0.832996
WT_2	NA	NA	0.555646	0.623514	0.733473
KO_1	1.29628	2.28536	2.19906	1.45026	1.58295
KO_2	NA	NA	1.65464	1.92611	1.06199

## Sheet: Figure 3c
Figure 3c	Units:	Arbitrary units
Upper left panel	independent experiments
Replicates	1	2	3	4	5
control_1	0.364551	0.745257	0.690849	0.369707	0.300937
control_2	0.186829	0.754266	0.57805	0.286331	0.523379
low 6AA_1	1.95833	1.38676	1.51879	1.57793	1.84308
low 6AA_2	1.49847	1.09348	1.50446	2.77936	1.9699
Lower left panel	independent experiments
Replicates	1	2	3	4
control_1	1.27515	1.10177	NA	1.0075
control_2	NA	1.24718	1.95819	1.10731
low 6AA_1	0.70004	0.775225	1.03003	0.935484
low 6AA_2	NA	0.741665	0.829354	0.960095
Upper right panel	independent experiments
Replicates	1	2	3
control_1	0.206138	0.432116	0.318115
control_2	0.230268	0.485261	1.21834
low 6AA_1	2.02859	1.23504	1.51439
low 6AA_2	1.2836	1.7411	0.92034
Lower right panel	independent experiments
Replicates	1	2	3
control_1	1.11206	1.23344	1.1018
control_2	1.17494	1.28655	2.04509
low 6AA_1	1.50731	0.788949	0.926731
low 6AA_2	0.539927	0.690739	0.404872

## Sheet: Figure 4a
Figure 4A	Units:	peak area/cell number
independent experiments	AMP	ADP	ATP	dAMP	dADP	CMP	CDP	dCMP	dCDP	GMP	GDP	dGMP	UMP	UDP	dTDP	IMP
WT_1	5750.73	1807.45	17.0909	108	36.7273	5480.91	230.727	100.182	30	965.818	24.5455	34.9091	1756.91	553.455	149.636	199.818
WT_2	4247.82	551.636	7.63636	114.909	18.5455	3774.73	76.7273	103.455	8.54545	619.091	12.3636	19.2727	1274.36	222.727	87.4545	109.455
WT_3	8032	2199.64	22.9091	197.636	53.6364	9319.09	211.818	169.091	33.4545	1384.18	25.6364	56	2958.36	807.636	150.545	210
WT_4	5775.82	1271.45	14.3636	129.636	34.1818	7651.09	125.273	93.2727	17.0909	973.273	26.7273	44.3636	2328.55	465.091	109.455	198.727
WT_5	5063.82	1105.82	13.6364	201.455	18.9091	6447.64	114.909	143.636	15.8182	972.364	17.8182	39.8182	1757.09	375.818	106	212.727
KO_1	6051.43	926.286	2.85714	48.5714	13.7143	1754.86	57.4286	22	2.57143	984	9.42857	9.42857	1340.57	331.143	74.2857	51.4286
KO_2	5027.43	324	1.42857	34.2857	6.85714	1679.71	20.5714	19.1429	0	888.571	3.71429	11.1429	1286.57	126	30.5714	64
KO_3	8153.14	2028.86	5.14286	60.5714	38.5714	2402.57	142.857	22	11.4286	1320	42	11.7143	1873.14	683.143	104	61.1429
KO_4	4460	328.857	0	14.5714	6.85714	1657.71	20.2857	19.1429	0	750.857	2.85714	8.85714	1318.57	97.1429	36.2857	59.1429
KO_5	4816.29	342.571	1.14286	44.8571	6.28571	1900.29	20.2857	22.5714	1.71429	937.429	4.28571	4.28571	1395.71	128.286	21.4286	57.1429

## Sheet: Figure 4b
Figure 4b	Units:	peak area/cell number
Ribose 5P (C13;M+5)	independent experiments
	1	2	3	4	5
WT	190.672	349.024	162.013	72.5065	260.983
KO	0	0	0	0	0
Ribose 5P total	independent experiments
	1	2	3	4	5
WT	349.77	305.389	333.176	317.111	587.515
KO	0	0	0	12.4907	0

[truncated: 8 more sheets: Figure 4c, Figure 4d, Figure 4e, Figure 4f, Figure 4g, Figure 4h, Figure 5b, Sheet1]
